# Supplementary material for: Elevated Plasma Immunoglobulin Levels Prior to Heart Transplantation Are Associated with Poor Post-Transplantation Survival
Source: Biology (Basel). 2022 Dec 30;12(1):61. doi: 10.3390/biology12010061 (PMC9855413; doi:10.3390/biology12010061)
Supplement: Supplementary file 1 [file biology-12-00061-s001.zip]

Archive with 1 entries (1 files):
- biology-2042520-supplementary.pdf
